# Supplementary material for: Entamoeba histolytica “mutator” strain with a high rate of genetic mutations assists the elucidation of drug resistance mechanisms
Source: Microbiol Spectr. 2025 Jun 12;13(8):e01210-25. doi: 10.1128/spectrum.01210-25 (PMC12323330; doi:10.1128/spectrum.01210-25)
Supplement: Table S1 — Summary of the HiSeqX sequencing used in this study. [file spectrum.01210-25-s0002.xlsx]

## Sheet: Table S1
TABLE S1 Summary of the HiSeqX sequencing used in this study
Strain	trimmed reads	subsampled reads*	mapped reads(%)	mapped bases	reference bases	coverage (x)	description	DDBJ Sequence Reads Archive Run files	reference
HM1:IMSS Clone 6 2015 mock-12w	83074332	20000000	0.9639	2900663821	20814889	139.355	registered name as "mock-tet-12w"	DRR550136	Kawano-Sugaya, 2020
HM1:IMSS Clone 6 2015 mock-33w	105572331	20000000	0.9636	2899394801	20814889	139.294	registered name as "mock-tet-33w"	DRR550137	Kawano-Sugaya, 2020
HM1:IMSS Clone 6 2015 mock-66w	81144870	20000000	0.9592	2884451955	20814889	138.576	registered name as "mock-tet-66w"	DRR550138
HM1:IMSS Clone 6 2015 mutator-12w	98198915	20000000	0.9663	2908026383	20814889	139.709	registered name as "mutator-Dou-12w"	DRR550139
HM1:IMSS Clone 6 2015 mutator-33w	104913952	20000000	0.965	2901967348	20814889	139.418	registered name as "mutator-Dou-33w"	DRR550140
HM1:IMSS Clone 6 2015 mutator-66w	88432754	20000000	0.9654	2904666344	20814889	139.548	registered name as "mutator-Dou-66w"	DRR550141
MilR-66W-clone3	277833367	20000000	0.9549	2734399040	20814889	131.367	miltefosine resistant clone screened from mutator-66w	DRR550142
MilR-79W-clone1	286579418	20000000	0.9551	2731370421	20814889	131.222	miltefosine resistant clone screened from mutator-79w	DRR550143
MilR-79W-clone2	322348935	20000000	0.9533	2729456565	20814889	131.13	miltefosine resistant clone screened from mutator-79w	DRR550144
*, 20M reads were used for the later analysis.
