# Supplementary material for: Entamoeba histolytica “mutator” strain with a high rate of genetic mutations assists the elucidation of drug resistance mechanisms
Source: Microbiol Spectr. 2025 Jun 12;13(8):e01210-25. doi: 10.1128/spectrum.01210-25 (PMC12323330; doi:10.1128/spectrum.01210-25)
Supplement: Table S2 — List of SNPs identified from the mock strains. [file spectrum.01210-25-s0003.xlsx]

## Sheet: Table S2
TABLE S2 List of SNPs identified from the mock strains
			frequency
Coding_region	reference	allele	mock-12w	modk-33w	mock-66w	gene ID	coding region change	amino acid change	gene product
DS571237_22799	A	T	24.5902	38.9831	38.5714	EHI_175400	A1194T	Glu398Asp	hypothetical protein
DS571658_1122..1123	GA	TC	#N/A	#N/A	28.4211
Total number of SNPs			1	1	2
#N/A: not applicable (allele frequency <20%)
