# Supplementary material for: Entamoeba histolytica “mutator” strain with a high rate of genetic mutations assists the elucidation of drug resistance mechanisms
Source: Microbiol Spectr. 2025 Jun 12;13(8):e01210-25. doi: 10.1128/spectrum.01210-25 (PMC12323330; doi:10.1128/spectrum.01210-25)
Supplement: Table S3 — List of SNPs identified from the mutator strains. [file spectrum.01210-25-s0004.xlsx]

## Sheet: Table S3
TABLE S3 List of SNPs identified from the mutator strains
			Frequency
contig region	reference	allele	mutator-12w	mutator-33w	mutator-66w	gene ID	coding region change	amino acid change	gene product
DS571145_117456	T	A	#N/A	21.875	31.9588	EHI_151670	T3964A	Phe1322Ile	protein kinase putative
DS571145_224830	A	T	25	33.0357	33.7838	EHI_152190	T1045A	Phe349Ile	hypothetical protein
DS571145_313650	T	A	34.188	30.303	31.25	EHI_152710	T37A	Phe13Ile	RING finger protein putative
DS571146_148417	A	T	#N/A	#N/A	40.4255	EHI_148770	T4680A	Asp1560Glu	hypothetical protein conserved
DS571146_163548	A	T	#N/A	22.0779	28.0899
DS571146_191858	A	T	21.1111	24.3902	38.2353
DS571147_181515	A	T	#N/A	#N/A	32.9268	EHI_045600	A454T	Ser152Cys	Ras family protein
DS571148_104645	T	C	27.5862	30	26.8908
DS571148_133916	A	G	#N/A	#N/A	39.7849
DS571148_136867	T	G	#N/A	#N/A	40
DS571148_147954	A	T	#N/A	#N/A	20.7792	EHI_012490	T2076A	Asn692Lys	ARF GTPase activating protein putative
DS571148_159087	T	A	#N/A	28.125	38.0952	EHI_012530	T966A	Asn322Lys	hypothetical protein
DS571148_177614	A	T	#N/A	#N/A	34.188	EHI_012580	T4186A	Phe1396Ile	hypothetical protein conserved
DS571149_100627	A	T	#N/A	#N/A	35.4839	EHI_050730	T421A	Phe141Ile	hypothetical protein
DS571149_140308	A	C	#N/A	#N/A	32.1429	EHI_050910	T627G	**	hypothetical protein
DS571152_65676	A	T	#N/A	24.1379	30.7018
DS571152_83263	A	T	#N/A	26.3158	31.8681	EHI_049660	T515A	Ile172Asn	hypothetical protein conserved
DS571152_93787	T	G	#N/A	#N/A	20.2128	EHI_049690	A867C	*289Tyr	galactose-specific adhesin light subunit putative
DS571153_1590	A	C	#N/A	#N/A	56.8966	EHI_022600	T389G	Val130Gly	NADPH-dependent FMN reductase domain containing protein
DS571153_47922	T	G	#N/A	#N/A	26.8657	EHI_022990	A253C	Thr85Pro	hypothetical protein
DS571154_122718	A	T	#N/A	#N/A	25.8427	EHI_178980	T1673A	Leu558His	hypothetical protein
DS571154_47435	A	T	#N/A	#N/A	36.4706	EHI_178590	T530A	Leu177His	histone RNA hairpin-binding protein putative
DS571154_49533	A	C	#N/A	#N/A	29.6703
DS571156_130737	T	A	#N/A	#N/A	37.8378
DS571156_70851	A	T	#N/A	#N/A	43.2432	EHI_182930	A1456T	Ser486Cys	RhoGAP domain containing protein
DS571157_11760	T	A	#N/A	#N/A	20
DS571158_44900	T	A	23.6686	<20	<20	EHI_103430	T673A	Phe225Ile	cortexillin II putative
DS571158_98223	A	C	#N/A	#N/A	25
DS571159_43552	T	A	#N/A	#N/A	34.4828	EHI_186800	T1502A	Ile501Asn	hypothetical protein conserved
DS571159_74769	T	A	#N/A	22.3529	21.2121	EHI_186990	T1628A	Ile543Asn	tyrosine kinase putative
DS571160_123469	T	A	#N/A	#N/A	29.6296	EHI_126220	T392A	Ile131Asn	zinc finger protein putative
DS571161_34313	A	T	#N/A	30.5556	38.1818
DS571161_51181	T	A	#N/A	#N/A	33.0097	EHI_141850	A625T	Thr209Ser	hypothetical protein
DS571164_78274	T	A	#N/A	#N/A	20.442
DS571166_82236	A	T	28.9855	24.7312	32.0988
DS571168_68345	T	G	#N/A	#N/A	25.1799
DS571170_107312	A	C	31.9444	24.3243	37.3626
DS571172_59125	T	A	#N/A	#N/A	40	EHI_014130	T400T	Ile134Phe	hypothetical protein
DS571172_64072	A	C	#N/A	#N/A	26.3889	EHI_014150	T1551G	Ser517Arg	hypothetical protein conserved
DS571174_46198	A	T	#N/A	22.8916	36.2637	EHI_035570	T1485A	Cys495*	protein kinase putative
DS571174_84581	A	T	#N/A	20.5882	45.8824	EHI_035770	T2683A	Leu895Met	protein with RhoGEF and ArfGAP domains
DS571175_94686	A	T	#N/A	20.6186	37.3333	EHI_177660	T510A	Asn170Lys	isoleucyl-tRNA synthetase putative
DS571176_62799	A	C	#N/A	38.0282	41.2698	EHI_051850	A3049C	Thr1017Pro	hypothetical protein
DS571181_51866	A	T	#N/A	20.1681	25	EHI_004450	A230T	Asn77Ile	hypothetical protein
DS571181_55539	T	A	#N/A	#N/A	26.7241	EHI_004480	A355T	Ile119Phe	hypothetical protein
DS571182_77993	T	A	41.1765	31.6832	39.7959	EHI_010740	T1445A	Ile482Asn	hypothetical protein
DS571183_35521	T	A	#N/A	#N/A	48.3871	EHI_118010	A113T	Asn38Ile	hypothetical protein conserved domain containing
DS571183_7712	A	T	#N/A	#N/A	55.3846
DS571184_38224	A	T	#N/A	23.0769	21.2121
DS571186_8622	T	A	29.8701	28.3582	36.6337	EHI_000280	A51T	Gln17His	hypothetical protein
DS571191_28750	A	T	#N/A	21.2766	28.4483
DS571191_76982	T	A	29	36.6667	31	EHI_194630	T1760A	Ile587Asn	protein with RhoGEF and ArfGAP domains
DS571192_43988	A	T	#N/A	#N/A	31.3953	EHI_065700	T3565A	Phe1189Ile	hypothetical protein
DS571192_62813	T	A	#N/A	23.5294	26.8817	EHI_065820	A304T	Ile102Phe	hypothetical protein
DS571195_6630	T	A	#N/A	#N/A	29.1866
DS571196_35416	A	T	#N/A	20	37.6344	EHI_064500	A2345T	Asn782Ile	protein tyrosine kinase domain-containing protein
DS571197_12809	T	G	83.7766	84.127	90.3351	EHI_006690	A794C	Glu265Ala	DNA polymerase delta catalytic subunit ***
DS571197_12815	T	G	82.9333	83.5106	90.4393	EHI_006690	A788C	Asp263Ala	DNA polymerase delta catalytic subunit ***
DS571200_10157	A	T	#N/A	#N/A	40	EHI_009830	A3057T	Gln1019His	hypothetical protein
DS571202_27880	A	T	#N/A	#N/A	20	EHI_015280	A2792T	Asn931Ile	UDP-glucose:glycoprotein glucosyltransferase putative
DS571203_57923	T	A	#N/A	20.9877	21.1268	EHI_135210	T1690A	Phe564Ile	Sec1 family protein
DS571204_19830	A	T	29.1339	#N/A	25.2101
DS571205_50755	T	A	#N/A	#N/A	35.8696	EHI_107230	A3865T	Ile1289Phe	hypothetical protein
DS571208_54772	T	C	#N/A	#N/A	20.9424
DS571210_66834	A	C	#N/A	#N/A	26.3736
DS571211_29067	T	A	29.1667	21.9512	33.6842
DS571213_24889	A	C	#N/A	#N/A	26.6667
DS571213_7933	T	G	#N/A	#N/A	25.3333	EHI_062460	T142G	Phe48Val	RER1 protein putative
DS571216_48059	A	T	#N/A	23.5955	30.6931	EHI_164940	A457T	Ile153Phe	hypothetical protein
DS571218_13116	A	C	#N/A	#N/A	32.0388	EHI_150130	A1764C	Lys588Asn	hypothetical protein
DS571219_10933	T	G	#N/A	#N/A	20.4545	EHI_168860	T405G	**	hypothetical protein
DS571220_21061	A	T	#N/A	#N/A	39.5349	EHI_174120	A681T	Gln227His	hypothetical protein
DS571223_22829	T	A	36.9048	29.3478	30.8511	EHI_158110	T1101A	**	DNA replication licensing factor putative
DS571226_41014	A	T	25	35.5556	25.6757	EHI_079960	A3326T	Asn1109Ile	hypothetical protein
DS571237_1283	A	G	#N/A	21.4286	24.359
DS571253_15476	A	T	24.6753	24.7423	33.3333	EHI_030140	T1474A	Phe492Ile	hypothetical protein
DS571253_37091	T	A	#N/A	#N/A	34.5679	EHI_030440	A83T	Asp28Val	hypothetical protein
DS571258_33919	A	C	#N/A	21.1679	22.449	EHI_078730	T1467G	**	hypothetical protein
DS571261_7040	T	G	#N/A	20.4545	28.2828	EHI_031240	T846G	Ser282Arg	serine/threonine-protein phosphatase putative
DS571264_29753	T	A	35.1064	30.9091	29.2929	EHI_095140	A798T	Gln266His	hypothetical protein
DS571267_45341	A	C	#N/A	#N/A	36.7089
DS571279_38661	A	C	#N/A	28.866	37.5	EHI_111220	T2700G	**	tRNA splicing endonuclease putative
DS571283_29062	T	A	#N/A	#N/A	36.5854	EHI_129880	A48T	Lys16Asn	hypothetical protein
DS571289_17034	T	A	#N/A	#N/A	34.4086	EHI_072050	T2071A	Leu691Ile	Viral A-type inclusion protein repeat putative
DS571305_11009	T	G	#N/A	24.3243	27.7228	EHI_171290	T1920G	**	hypothetical protein
DS571306_14843	A	C	#N/A	21.7391	43.4783
DS571306_32712	A	T	#N/A	34.5455	38.6667	EHI_201290	A2964T	Gln988His	HEAT repeat domain containing protein
DS571314_30512	A	T	#N/A	#N/A	28.0899	EHI_057830	T93A	Asn31Lys	hypothetical protein
DS571319_15374	A	T	#N/A	#N/A	50	EHI_199640	T876A	His292Gln	hypothetical protein
DS571329_19979	A	T	#N/A	26.9663	38.5417
DS571342_11206	T	C	#N/A	#N/A	33.0097	EHI_119520	T878C	Val293Ala	protein phosphatase domain-containing protein
DS571342_4131	T	G	#N/A	26.25	31.7647	EHI_119470	A1519C	Thr507Pro	leucine rich repeat protein BspA family
DS571345_12919	T	A	#N/A	#N/A	20.7921	EHI_002150	T2496A	His832Gln	hypothetical protein
DS571350_2527	A	T	#N/A	25.8824	31.3725	EHI_075850	T1786A	Phe596Ile	hypothetical protein
DS571351_11559	A	T	#N/A	#N/A	36.8852	EHI_019120	A1917T	Lys639Asn	hypothetical protein
DS571354_4649	A	T	#N/A	25.8427	33.3333
DS571370_18467	A	T	25	25.9259	29.3478	EHI_053600	T2728A	Phe910Ile	helicase
DS571383_22904	T	C	#N/A	27.907	35.7143
DS571393_4732	T	G	#N/A	#N/A	29.7872	EHI_119900	A203C	Asn68Thr	hypothetical protein
DS571426_13402	A	T	#N/A	#N/A	37.037	EHI_190870	A750T	Gln250His	hypothetical protein
DS571431_447	T	A	#N/A	27.5862	35.1351	EHI_179200	T76A	Phe26Ile	hypothetical protein
DS571436_6341	T	A	#N/A	#N/A	21.1765	EHI_184220	T911A	Ile304Asn	hypothetical protein
DS571443_12403	A	T	#N/A	27.8261	25.8621
DS571443_220	A	C	#N/A	27.4194	28	EHI_180650	A219C	Lys73Asn	Cysteine protease putative
DS571474_13867	A	T	#N/A	27.3973	43.662
DS571483_2389	T	G	#N/A	#N/A	22.8814	EHI_018840	T231G	**	leucine rich repeat protein BspA family
DS571485_2675	A	T	31.1688	31.25	33.3333	EHI_160690	T1393A	Phe465Ile	hypothetical protein
DS571487_13960	T	G	#N/A	#N/A	26.087
DS571513_3500	A	C	#N/A	34.4262	43.6364
DS571514_11101	T	A	30.6122	32.967	34.3434
DS571519_11327	A	T	#N/A	#N/A	27.5862	EHI_132880	T683A	Ile228Asn	eukaryotic translation initiation factor 2 gamma subunit
DS571529_11498	A	T	36.3636	35.1648	36.5217
DS571551_3031	A	C	20.8955	#N/A	25
DS571559_1625	T	G	#N/A	#N/A	36.1702
DS571656_3783	T	G	23.5294	25.2427	31.1111
DS571722_1089	A	C	#N/A	#N/A	32.7731
DS571795_3109	A	C	#N/A	#N/A	23.7209
DS571805_2906	A	T	#N/A	21.6216	23.3766
DS571817_2524	A	T	#N/A	#N/A	22.1519
DS572103_1325	A	C	#N/A	30.0971	35.3535
DS572119_989	A	T	#N/A	#N/A	30.2013
Total number of SNPs			24	59	121
Total number of SNPs within coding region						76
Total number of non-synonymous SNPs						68
*: Stop codon
**: Synonymous substitution
*** Episomally expressed mutant DNA polymerase delta used in Figure 1
#N/A: not applicable (allele frequency <20%)
SNPs with 30 - 40% allele frequency are shown in blue, and those with >40% are in red, respectively.
