# Supplementary material for: Entamoeba histolytica “mutator” strain with a high rate of genetic mutations assists the elucidation of drug resistance mechanisms
Source: Microbiol Spectr. 2025 Jun 12;13(8):e01210-25. doi: 10.1128/spectrum.01210-25 (PMC12323330; doi:10.1128/spectrum.01210-25)
Supplement: Table S4 — Number of SNPs per contig size. [file spectrum.01210-25-s0005.xlsx]

## Sheet: Table S4
TABLE S4 Number of SNP per contig size
contig_name	mutations_per_contig	contig_length	mutation_frequency_per_100Kbase
DS571145	3	530629	0.565367
DS571146	3	210398	1.42587
DS571147	1	188109	0.531607
DS571148	6	185930	3.22702
DS571149	2	185630	1.07741
DS571152	3	165291	1.81498
DS571153	2	163464	1.22351
DS571154	3	159841	1.87687
DS571156	2	154425	1.29513
DS571157	1	149772	0.667682
DS571158	2	145104	1.37832
DS571159	2	145071	1.37864
DS571160	1	141750	0.705467
DS571161	2	135674	1.47412
DS571164	1	131471	0.760624
DS571166	1	121449	0.823391
DS571168	1	118395	0.84463
DS571170	1	111264	0.898763
DS571172	2	108140	1.84945
DS571174	2	102655	1.94827
DS571175	1	101830	0.982029
DS571176	1	96438	1.03694
DS571181	2	93434	2.14055
DS571182	1	93024	1.07499
DS571183	2	92855	2.1539
DS571184	1	90683	1.10274
DS571186	1	90397	1.10623
DS571191	2	80673	2.47914
DS571192	2	80014	2.49956
DS571195	1	77971	1.28253
DS571196	1	77532	1.28979
DS571197	2	77296	2.58746
DS571200	1	74661	1.33939
DS571202	1	72904	1.37167
DS571203	1	72538	1.37859
DS571204	1	72267	1.38376
DS571205	1	71795	1.39285
DS571208	1	70200	1.4245
DS571210	1	68938	1.45058
DS571211	1	68604	1.45764
DS571213	2	66904	2.98936
DS571216	1	63843	1.56634
DS571218	1	62220	1.6072
DS571219	1	61707	1.62056
DS571220	1	61702	1.62069
DS571223	1	59297	1.68643
DS571226	1	58122	1.72052
DS571237	1	54996	1.81831
DS571253	2	49569	4.03478
DS571258	1	49349	2.02638
DS571261	1	48784	2.04985
DS571264	1	48201	2.07465
DS571267	1	47611	2.10035
DS571279	1	44058	2.26974
DS571283	1	43091	2.32067
DS571289	1	41777	2.39366
DS571305	1	37415	2.67272
DS571306	2	37365	5.3526
DS571314	1	35762	2.79626
DS571319	1	34833	2.87084
DS571329	1	33452	2.98936
DS571342	2	31234	6.40328
DS571345	1	31028	3.2229
DS571350	1	30204	3.31082
DS571351	1	29493	3.39064
DS571354	1	28991	3.44935
DS571370	1	26601	3.75926
DS571383	1	24646	4.05745
DS571393	1	23148	4.32003
DS571426	1	19496	5.12926
DS571431	1	19033	5.25403
DS571436	1	18555	5.38938
DS571443	2	17509	11.4227
DS571474	1	15926	6.27904
DS571483	1	15240	6.56168
DS571485	1	15180	6.58762
DS571487	1	14995	6.66889
DS571513	1	13415	7.45434
DS571514	1	13408	7.45823
DS571519	1	13034	7.67224
DS571529	1	12188	8.20479
DS571551	1	11314	8.83861
DS571559	1	10901	9.17347
DS571656	1	6994	14.298
DS571722	1	5141	19.4515
DS571795	1	3942	25.3678
DS571805	1	3888	25.7202
DS571817	1	3698	27.0416
DS572103	1	1829	54.6747
DS572119	1	1783	56.0852
