# Supplementary material for: Entamoeba histolytica “mutator” strain with a high rate of genetic mutations assists the elucidation of drug resistance mechanisms
Source: Microbiol Spectr. 2025 Jun 12;13(8):e01210-25. doi: 10.1128/spectrum.01210-25 (PMC12323330; doi:10.1128/spectrum.01210-25)
Supplement: Table S5 — Candidate genes responsible for miltefosine resistance. [file spectrum.01210-25-s0006.xlsx]

## Sheet: Table S5
TABLE S5 Candidate genes responsible for the miltefosine-resistance
Chromosome	Region	Type	Zygosity	alelle frequency *			gene ID	Coding region substitution	Amino acid substitution	product	comment **
				66w-clone3	79w-clone1	79w-clone2
DS571163	79767	SNV	Homozygous	100	100	100	EHI_096620	1251T>A	Asn417Lys	P4-ATPase	Asn417 is conserved in human and Leishmania
DS571174	30542	SNV	Heterozygous	41.02	35.05	38.46	EHI_035500	545A>T	Asn182Ile	kinase	Asn182 is conserved in Ei and En
DS571178	76523	SNV	Heterozygous	38.04	37	35.13	EHI_008150	60A>C	Leu20Phe	transmembrane protein	Leu20 is conserved in Em and En
DS571210	22580	SNV	Heterozygous	22.53	36.26	38.66	EHI_000930	1196T>A	Val399Asp	NMDA receptor-regulated protein	Val399 is conserved in Em and En
DS571177	76196	SNV	Heterozygous	50	49.18	43.33	EHI_167120	424C>T	Pro142Ser	hypothetical	Pro142 is not conserved in Em
DS571387	10905	SNV	Heterozygous	37.14	39.74	46.15	EHI_025850	864A>T	Glu288Asp	hypothetical	Synteny data unavailable
DS571236	16982	SNV	Heterozygous	30.43	34.17	33.6	EHI_106130	3504A>T	Gln1168His	BEACH domain/ARM containing protein	Gln1168 is not conserved in Ei
DS571248	43001	SNV	Heterozygous	35.78	28.57	22.22	EHI_200820	995T>A	Ile332Asn	ubiquitin C-terminal hydrolase domain containing protein	Ile332 is not conserved in Em
DS571341	13404	SNV	Heterozygous	33.72	46.83	34.66	EHI_047730	58A>C	Thr20Pro	glucose-6-phosphate isomerase	Thr20 is not conserved in Em
DS571443	11555	SNV	Heterozygous	28.57	23.37	30.23	EHI_180930	793T>A	Leu265Ile	Metallo-dependent phosphatases	Synteny data unavailable
DS571148	183240	SNV	Heterozygous	27.71	32	36.45	EHI_012590	1168T>G	Leu390Val	hypothetical	Leu390 is not conserved in Em
DS571353	10701	SNV	Heterozygous	24.73	29.94	28.68	EHI_101250	585A>T	Lys195Asn	serine/threonine-protein kinase	Lys195 is not conserved in Ei
DS571150	18410	SNV	Heterozygous	23.01	20.74	25	EHI_067890	2573A>T	Asn858Ile	Ras guanine nucleotide exchange factor	Asn858 is not conserved in Ei
DS571150	104093	SNV	Heterozygous	22.68	35.61	25.54	EHI_068350	241T>A	Phe81Ile	protein kinase	Phe81 is not conserved in Ei
DS571256	39518	SNV	Heterozygous	35.5	28.97	29.89	EHI_048270	1910T>A	Ile637Asn	Sec7 domain protein	membrane traffic
DS571235	53962	SNV	Heterozygous	34.56	29.89	25.67	EHI_086260	1924A>T	Ile642Phe	RNA dependent RNA polymerase	transcription
DS571466	13215	SNV	Heterozygous	33.7	26.37	32.07	EHI_080900	478A>T	Ile160Phe	Nuclear transport factor 2 domain	transcription
DS571186	4906	SNV	Heterozygous	32.96	31.42	32	EHI_000260	384A>T	Gln128His	RNA recognition motif containing protein	transcription
DS571223	22542	SNV	Heterozygous	32.14	31.57	25.97	EHI_158110	814T>A	Leu272Ile	DNA replication licensing factor	DNA replication
DS571257	18675	SNV	Heterozygous	30.52	29.06	27.77	EHI_156310	153T>A	Cys51*	RNAase	transcription
DS571160	10207	SNV	Heterozygous	29.21	31.11	27.17	EHI_125610	1259A>T	Asn420Ile	Rab5 GEF Vps9	membrane traffic
DS571160	26003	SNV	Heterozygous	28.57	32.09	26.53	EHI_125680	1684A>C	Thr562Pro	exocyst Sec15	membrane traffic
DS571269	32170	SNV	Heterozygous	26.43	31.25	40.57	EHI_141110	2015T>A	Ile672Asn	hypothetical	heterogeneous frequency
DS571273	4524	SNV	Heterozygous	24.71	29.34	42.1	EHI_111540	364A>T	Ser122Cys	leucine-rich repeat containing protein	heterogeneous frequency
*: red; 40 < frequency <100, blue: 30 < frequency < 40, black: 20 < frequency < 30
**: magenta, conserved residue among another Entamoeba spp or another organisms
Ei: Entamoeba invadens, Em: Entamoeba moshkovskii, En: Entamoeba nuttalli
yellow: miltefosine resistant candidate mutation
gray: genes which excluded from 24 SNP that might be irrelevant from miltefosine resistance
