# Supplementary material for: Entamoeba histolytica “mutator” strain with a high rate of genetic mutations assists the elucidation of drug resistance mechanisms
Source: Microbiol Spectr. 2025 Jun 12;13(8):e01210-25. doi: 10.1128/spectrum.01210-25 (PMC12323330; doi:10.1128/spectrum.01210-25)
Supplement: Table S6 — List of oligonucleotides used in this study. [file spectrum.01210-25-s0007.xlsx]

## Sheet: Table S6
TABLE S6 List of oligonucleotides used in this study
construct	primer name	sequence
EhPolDel/pEhTex	YSN665b	AAATCCCTATCAGTGATAGAGAAATTCAA AGATCT ATG AAA AGA GTA ATA ATT AATcca aaa
	YSN672b	TTA AGT TTA AAA AAG AAG AGT TCA ATT ACC ATT CAA AAT TCT CAA TCA T
EhPolDel-I46/pEhTex	YSN712b	TAT AAg GAT CAT GAC ATt GAC TAC AAA GAC GAT GAC GAC AAG GATTATATTAATCGTATTGTTGAAAAAGAAT
	YSN713b	ATG TCA TGA TCC TTA TAA TCT TCG TCA TGG TCT TTG TAA TCA ATA TCA AAT TGT AGA AAT TCA ATA TCA TC
D263A and E265A mutation	YSN648b	TGCACATGCAATAGCAAAAGAAAGAATTCTTAA
	YSN649b	TCT TTT GCT ATT GCA TGT GCA GGA AGA AAA GGT TCA
EHI_096620/pEhTexHA	YSN732	ATGGGATTTATCTCAAAGACG
	YSN733	TTAAGCATCATAACCATTAGC
EHI_096620 N417K mutation	YSN835	CTG AAA ATT CAA TGG TGT TTA AAA TGG
	YSN836	CCATTGAATTTTCAGTTAATGTACCAG
EHI_035500/pEhTexHA	YSN837b	TCAGTGATAGAGAAATTCA ATG GAA CCA TAT GAT GAT G
	YSN838b	GAACATCATATGGATACATATTGAACCATGAATGAGTG
EHI_035500 N182I mutation	YSN831	CCA GAA ATT GTA TTA TTA AAT TTT GTT
	YSN832	TAATACAATTTCTGGTTTTAGGTCAGT
EHI_008150/pEhTexHA	YSN827	ga AGATCT ATG ATT TTA TTC TAC ACT GTT GTT
	YSN828	TCAGATCTAAATGGAGAATATTGTTCAGG
EHI_008150 L20F mutation	YSN833	ATG ACT TCC GCC AAA TTC TAC AAA GAT
	YSN834	TTTGGCGGAAGTCATTATTATTTTGAA
neomycine resistant cassette	Neo-F	ATAGAAGGCGATGCGCTCG
	Neo-R	TGCGCAGCTGTGCTCGACG
EhPolDel q-RT PCR	YSN937	GCTAGAAAGTTGGTTGACGTAC
	YSN622	AAAAAGAAGAGTTCAACTCTTACCATTCAAAATTCTCAAT
RNA pol II q-RT PCR	YSN171	GATCCAACATATCCTAAAACAACA
	YSN170	GACTCGAGTCAATTATTTTCTGACCCGTCTTC
